# Supplementary material for: Wetland productivity determines trade‐off between biodiversity support and greenhouse gas production
Source: Ecol Evol. 2023 Oct 20;13(10):e10619. doi: 10.1002/ece3.10619 (PMC10587742; doi:10.1002/ece3.10619)
Supplement: Supplementary file 19 — Table S2 [file ECE3-13-e10619-s018.zip]

Archive with 2 entries (2 files):
- Citations.docx
- ece310619-sup-0019-TableS2.eps
